# Supplementary material for: Microbial Decontamination of Cuminum cyminum Seeds Using “Intensification of Vaporization by Decompression to the Vacuum”: Effect on Color Parameters and Essential Oil Profile
Source: Foods. 2024 Jul 18;13(14):2264. doi: 10.3390/foods13142264 (PMC11275638; doi:10.3390/foods13142264)
Supplement: Supplementary file 1 [file foods-13-02264-s001.zip]

Archive with 1 entries (1 files):
- foods-3093354-supplementary.pdf
